# Supplementary material for: Oreocharis scutifolia (Gesneriaceae), a Peltate‐Leaved New Species From the Dry–Hot Valley of the Jinsha River Basin, Yunnan, China
Source: Ecol Evol. 2024 Oct 24;14(10):e70442. doi: 10.1002/ece3.70442 (PMC11502513; doi:10.1002/ece3.70442)
Supplement: Supplementary file 1 — Data S1. List of sampled taxa and their GenBank accession numbers of transcriptome data. Species in bold were generated in this study, and the transcriptome data of other populations came from our previous study. [file ECE3-14-e70442-s001.xlsx]

## Sheet: Sheet1
Species	Voucher number	Location	BioProject	BioSample accessions
Ingroup
O. acaulis (Merr.) Mich.Möller & A.Weber	Y434	Longmen, Guangdong, China	PRJNA649046	SAMN15655841
O. acutiloba (K.Y.Pan) Mich.Möller & W.H.Chen	YLH820	Yuxi, Yunnan, China	PRJNA649046	SAMN15655842
O. argyreia Chun ex Pan	Y626	Shanglin, Guangxi, China	PRJNA649046	SAMN15655843
O. argyreia var. angustifolia Pan	Y475	Jinggangshan, Jiangxi, China	PRJNA649046	SAMN15655844
O. aurantiaca Franch.	YLH812	Ninglang, Yunnan, China	PRJNA649046	SAMN15655845
O. aurea Dunn	YLH824	Honghe, Yunnan, China	PRJNA649046	SAMN15655846
O. aurea Dunn	YLH832	Yuanyang, Yunnan, China	PRJNA649046	SAMN15655847
O. auricula (S.Moore) C.B.Clarke	Y476	Jinggangshan, Jiangxi, China	PRJNA649046	SAMN15655849
O. auricula (S.Moore) C.B.Clarke	Y623	Yangshan, Guangdong, China	PRJNA649046	SAMN15655850
O. baolianis (Q.W. Lin) Li.H.Yang & M.Kang	W144	Changting, Fujian, China	PRJNA649046	SAMN15655851
O. begoniifolia (H.W.Li) Mich.Möller & A.Weber	Y671	Jingdong, Yunnan, China	PRJNA649046	SAMN15655852
O. benthamii C.B.Clarke	Y1000	Boluo, Guangdong, China	PRJNA649046	SAMN15655853
O. benthamii var. reticulata Dunn	Y496	Qingyuan, Guangdong, China	PRJNA649046	SAMN15655854
O. bodinieri Léveillé	KUN1	Qiaojia, Yunnan, China	PRJNA649046	SAMN15655855
O. brachypoda J.M. Li & Z.M. Li	Y587	Tongren, Guizhou, China	PRJNA649046	SAMN15655856
O. bullata (W.T.Wang & K.Y.Pan) Mich.Möller & A.Weber	Y767	Huize, Yunnan, China	PRJNA649046	SAMN15655857
O. burtii (W.T.Wang) Mich.Möller & A.Weber	Y446	Longnan, Jiangxi, China	PRJNA649046	SAMN15655858
O. caobangensis T.V.Do, Y.G.Wei & F.Wen	W45	Cao Bang, Vietnam	PRJNA649046	SAMN15655859
O. chienii (Chun) Mich.Möller & A.Weber	HS1	Taishun, Zhejiang, China	PRJNA649046	SAMN15655860
O. cinnamomea Anthony	YLH808	Ninglang, Yunnan, China	PRJNA649046	SAMN15655861
O. concava (Craib) Mich.Möller & A.Weber	Y710	Yanbian, Sichuan, China	PRJNA649046	SAMN15655862
O. concava (Craib) Mich.Möller & A.Weber	YLH715	Yanyuan, Sichuan, China	PRJNA649046	SAMN15655863
O. convexa (Craib) Mich.Möller & A.Weber	Y684	Dali, Yunnan, China	PRJNA649046	SAMN15655864
O. cordatula (Craib) Pellegr.	XieZ3724	Jiulong, Sichuan, China	PRJNA1032259	SAMN37989792
O. cotinifolia (W.T.Wang) Mich.Möller & A.Weber	W6	Jinxiu, Guangxi, China	PRJNA649046	SAMN15655865
O. craibii Mich.Möller & A.Weber	YLH810	Ninglang, Yunnan, China	PRJNA649046	SAMN15655866
O. crenata (K.Y.Pan) Mich.Möller & A.Weber	Y561	Wuxi, Chongqing, China	PRJNA649046	SAMN15655867
O. crispata W.H.Chen & Y.M.Shui	W164	Quanzhou, Guangxi, China	PRJNA649046	SAMN15655868
O. curvituba J.J.Wei & W.B.Xu	Y921	Guanyang, Guangxi, China	PRJNA649046	SAMN15655869
O. dalzielii (W.W.Sm.) Mich.Möller & A.Weber	W152	Xinfeng, Guangdong, China	PRJNA649046	SAMN15655870
O. dasyantha Chun	Y794	Ledong, Hainan, China	PRJNA649046	SAMN15655871
O. dasyantha var. ferruginosa Pan	Y795	Chanzhou, Hainan, China	PRJNA649046	SAMN15655872
O. dayaoshanioides Yan Liu & W. B. Xu	Y625	Wuzhou, Guangxi, China	PRJNA649046	SAMN15655873
O. delavayi Franch.	Y699	Deqin, Yunnan, China	PRJNA649046	SAMN15655874
O. dimorphosepala (W. H. Chen & Y. M. Shui) Mich.Möller	YLH838	Yuanyang, Yunnan, China	PRJNA649046	SAMN15655875
O. dinghushanensis (W.T.Wang) Mich.Möller & A.Weber	Y866	Zhaoqing, Guangdong, China	PRJNA649046	SAMN15655876
O. duyunensis Z.Y. Li, X.G. Xiang & Z.Y. Guo	W56	Duyun, Guizhou, China	PRJNA649046	SAMN15655877
O. elegantissima (H.Lév. & Vaniot) Mich.Möller & W.H.Chen	YLH605	Dushan, Guizhou, China	PRJNA649046	SAMN15655878
O. esquirolii W.H.Chen & Y.M.Shui	Y774	Anlong, Guizhou, China	PRJNA649046	SAMN15655879
O. fargesii (Franch.) Mich.Möller & A.Weber	Y568	Chengkou, Chongqing, China	PRJNA649046	SAMN15655880
O. farreri (Craib) Mich.Möller & A.Weber	YLH734	Longnan, Gansu, China	PRJNA649046	SAMN15655881
O. flavida Merr.	Y786	Baoting, Hainan, China	PRJNA649046	SAMN15655882
O. flavovirens Xin Hong	W149	Longnan, Gansu, China	PRJNA649046	SAMN15655901
O. forrestii (Diels) Skan	YLH817	Lijiang, Yunnan, China	PRJNA649046	SAMN15655883
O. georgei Anthony	YLH805	Muli, Sichuan, China	PRJNA649046	SAMN15655884
O. glandulosa (Batalin) Mich.Möller & A.Weber	YLH740	Wenxian, Gansu, China	PRJNA649046	SAMN15655885
O. guileana (B.L. Burtt) Li.H.Yang & F.Wen	W161	Shenzhen, Guangdong, China	PRJNA649046	SAMN15655886
O. guileana (B.L. Burtt) Li.H.Yang & F.Wen	W162	Shenzhen, Guangdong, China	PRJNA649046	SAMN15655887
O. hekouensis (Y.M.Shui & W.H.Chen) Mich.Möller & A.Weber	YLH847	Mengzi, Yunnan, China	PRJNA649046	SAMN15655888
O. henryana Oliv.	YLH718	Yuexi, Sichuan, China	PRJNA649046	SAMN15655889
O. henryana Oliv.	YLH735	Wenxian, Gansu, China	PRJNA649046	SAMN15655890
O. henryana Oliv.	XieZ3538	Ebian, Sichuan, China	PRJNA1032259	SAMN41771036
O. henryana Oliv.	XieZ3630	Ningnan, Sichuan, China	PRJNA1032259	SAMN41771037
O. henryana Oliv.	XieZ3816	Miyi, Sichuan, China	PRJNA1032259	SAMN41771038
O. henryana Oliv. with peltate leaves	XieZ3815	Miyi, Sichuan, China	PRJNA1032259	SAMN41771039
O. humilis (W.T.Wang) Mich.Möller & A.Weber	Y777	Wuxi, Chongqing, China	PRJNA649046	SAMN15655891
O. jiangxiensis (W.T.Wang) Mich.Möller & A.Weber	Y447	Xunwu, Jiangxi, China	PRJNA649046	SAMN15655892
O. lancifolia (Franch.) Mich.Möller & A.Weber	YLH729	Lushan, Sichuan, China	PRJNA649046	SAMN15655893
O. lancifolia var. mucronata (K.Y.Pan) Mich.Möller & A.Weber	W160	Wenchuan, Sichuan, China	PRJNA649046	SAMN15655894
O. latisepala (Chun ex K.Y.Pan) Mich.Möller & W.H.Chen	Y1008	Jingning, Zhejiang, China	PRJNA649046	SAMN15655895
O. leiophylla Wang	YLH450	Yongan, Fujian, China	PRJNA649046	SAMN15655896
O. longifolia (Craib) Mich.Möller & A.Weber	YLH691	Baoshan, Yunnan, China	PRJNA649046	SAMN15655897
O. longifolia (Craib) Mich.Möller & A.Weber	YLH702	Jingdong, Yunnan, China	PRJNA649046	SAMN15655898
O. longifolia var. multiflora (S.Y.Chen ex K.Y.Pan) Mich.Möller & A.Weber	Y736	Wenxian, Gansu, China	PRJNA649046	SAMN15655899
O. longituba W.H.Chen, Q.H.Nguyen & Y.M.Shui	W47	Farsipan, Vietnam	PRJNA649046	SAMN15655900
O. lungshengensis (W.T.Wang) Mich.Möller & A.Weber	W32	Longsheng, Guangxi, China	PRJNA649046	SAMN15655902
O. magnidens Chun ex Pan	W9	Jinxiu, Guangxi, China	PRJNA649046	SAMN15655903
O. maximowiczii C.B.Clarke	Y964	Suichuan, Jiangxi, China	PRJNA649046	SAMN15655904
O. mileensis (W.T.Wang) Mich.Möller & A.Weber	YLH851	Shilin, Yunnan, China	PRJNA649046	SAMN15655905
O. minor (Craib) Pellegr.	YLH818	Lijiang, Yunnan, China	PRJNA649046	SAMN15655906
O. muscicola (Diels) Mich.Möller & A.Weber	YLH700	Deqin, Yunnan, China	PRJNA649046	SAMN15655907
O. muscicola (Diels) Mich.Möller & A.Weber	YLH863	Chayu, Tibet, China	PRJNA649046	SAMN15655908
O. nanchuanica (K.Y.Pan & Z.Y.Liu) Mich.Möller & A.Weber	YLH796	Nanchuan, Chongqing, China	PRJNA649046	SAMN15655909
O. nemoralis Chun	Y913	Shuangpai, Hunan, China	PRJNA649046	SAMN15655910
O. ninglangensis W.H.Chen & Y.M.Shui	YLH809	Ninglang, Yunnan, China	PRJNA649046	SAMN15655911
O. obliquifolia (K.Y.Pan) Mich.Möller & A.Weber	YLH802	Miyi, Sichuan, China	PRJNA649046	SAMN15655912
O. obtusidentata (W.T.Wang) Mich.Möller & A.Weber	Y615	Suining, Hunan, China	PRJNA649046	SAMN15655913
O. ovata L.H. Yang, L.X. Zhou & M. Kang	LN3	Liannan, Guangdong, China	PRJNA649046	SAMN15655914
O. pankaiyuae Mich.Möller & A.Weber	Y743	Mabian, Sichuan, China	PRJNA649046	SAMN15655915
O. pankaiyuae var. weiningense (S.Z.He & Q.W.Sun) Mich.Möller & A.Weber	YLH761	Weining, Guizhou, China	PRJNA649046	SAMN15655916
O. panzhouensis Lei Cai, Y.Guo & F.Wen	W142	Panzhou, Guizhou, China	PRJNA649046	SAMN15655917
O. parva Mich.Möller & W.H.Chen	Y529	Xuanen, Hubei, China	PRJNA649046	SAMN15655918
O. parviflora Lei Cai & Z.K. Wu	Y697	Lanping, Yunnan, China	PRJNA649046	SAMN15655919
O. parvifolia (K.Y.Pan) Mich.Möller & W.H.Chen	W143	Guiding, Guizhou, China	PRJNA649046	SAMN15655920
O. pilosopetiolata L.H. Yang & M. Kang	W158	Huidong, Guangdong, China	PRJNA649046	SAMN15655921
O. pinfaensis (H.Lév.) Mich.Möller & W.H.Chen	K23	Pingfa, Guizhou, China	PRJNA649046	SAMN15655922
O. pinnatilobata (K.Y.Pan) Mich.Möller & A.Weber	Y577	Qianjiang, Chongqing, China	PRJNA649046	SAMN15655923
O. pumila (W.T.Wang) Mich.Möller & A.Weber	W166	Daxin, Guangxi, China	PRJNA649046	SAMN15655924
O. ronganensis (K.Y.Pan) Mich.Möller & A.Weber	W16	Rongan, Guangxi, China	PRJNA649046	SAMN15655925
O. rosthornii (Diels) Mich.Möller & A.Weber	JFS3	Nanchuan, Chongqing, China	PRJNA649046	SAMN15655926
O. rosthornii (Diels) Mich.Möller & A.Weber	s1	Emei, Sichuan, China	PRJNA649046	SAMN15655927
O. rosthornii (Diels) Mich.Möller & A.Weber	YLH860	Panzhou, Guizhou, China	PRJNA649046	SAMN15655928
O. rosthornii var. wenshanensis (K.Y.Pan) Mich.Möller & A.Weber	YLH849	Wenshan, Yunnan, China	PRJNA649046	SAMN15655929
O. rotundifolia Pan	YLH846	Pingbian, Yunnan, China	PRJNA649046	SAMN15655930
O. rubrostriata F.Wen & L.E.Yang	W150	Rongshui, Guangxi, China	PRJNA649046	SAMN15655931
O. saxatilis (Hemsl.) Mich.Möller & A.Weber	JFS6	Nanchuan, Chongqing, China	PRJNA649046	SAMN15655932
O. saxatilis (Hemsl.) Mich.Möller & A.Weber	Y564	Chengkou, Chongqing, China	PRJNA649046	SAMN15655933
O. scutifolia Z. Xie & H.H. Kong	XieZ3677	Dayao, Yunnan, China	PRJNA1032259	SAMN37989791
O. shweliensis Mich.Möller & W.H.Chen	Y685	Baoshan, Yunnan, China	PRJNA649046	SAMN15655934
O. sinensis (Oliv.) Mich.Möller & A.Weber	W37	Longmen, Guangdong, China	PRJNA649046	SAMN15655935
O. sinohenryi (Chun) Mich.Möller & A.Weber	W15	Fangchenggang, Guangxi, China	PRJNA649046	SAMN15655936
O. speciosa (Hemsl.) Mich. Möller & W. H. Chen	Y536	Jianshi, Hubei, China	PRJNA649046	SAMN15655943
O. speciosa (Hemsl.) Mich. Möller & W. H. Chen	Y501	Huaihua, Hunan, China	PRJNA649046	SAMN15655944
O. stenosiphon Mich.Möller & A.Weber	Y579	Xianfeng, Hubei, China	PRJNA649046	SAMN15655945
O. stewardii (Chun) Mich.Möller & A.Weber	W61	Sanjiang, Guangxi, China	PRJNA649046	SAMN15655946
O. striata F.Wen & C.Z.Yang	Y1004	Youxi, Fujian, China	PRJNA649046	SAMN15655947
O. synergia W.H.Chen, Y.M.Shui & Mich.Möller	YLH814	Yongsheng, Yunnan, China	PRJNA649046	SAMN15655948
O. tetraptera F.Wen, B.Pan & T.V.Do	W155	Hezhou, Guangxi, China	PRJNA649046	SAMN15655949
O. tongtchouanensis Mich.Möller & W.H.Chen	YLH766	Huize, Yunnan, China	PRJNA649046	SAMN15655950
O. trichantha (B.L.Burtt & R.Davidson) Mich.Möller & A.Weber	YLH703	Dayao, Yunnan, China	PRJNA649046	SAMN15655951
O. tsaii Y. H. Tan & J. W. Li	Y645	Menglian, Yunnan, China	PRJNA649046	SAMN15655952
O. tubicella Franch.	LB1	Leibo, Sichuan, China	PRJNA649046	SAMN15655953
O. tubicella Franch.	YLH856	Ganluo, Sichuan, China	PRJNA649046	SAMN15655954
O. tubiflora Pan	W145	Nanping, Fujian, China	PRJNA649046	SAMN15655955
O. uniflora L.H.Yang & M.Kang	Y1001	Huidong, Guangdong, China	PRJNA649046	SAMN15655956
O. urceolata (K.Y.Pan) Mich.Möller & A.Weber	Y717	Yanyuan, Sichuan, China	PRJNA649046	SAMN15655957
O. villosa (K.Y.Pan) Mich.Möller & A.Weber	Y571	Shizhu, Chongqing, China	PRJNA649046	SAMN15655958
O. wentsaii Mich.Möller & A.Weber	Y596	Taijiang, Guizhou, China	PRJNA649046	SAMN15655959
O. wumengensis Lei Cai & Z.L.Dao	K9	Yanjin, Yunnan, China	PRJNA649046	SAMN15655960
O. xiangguiensis W.T.Wang & K.Y.Pan	Y616	Xinning, Hunan, China	PRJNA649046	SAMN15655961
O. yunnanensis Rossini & J.Freitas	Y641	Lancang, Yunnan, China	PRJNA649046	SAMN15655962
O. zhenpingensis J.M.Li, T.Wang & Y.G.Zhang	YLH559	Zhenping, Shaanxi, China	PRJNA649046	SAMN15655963
Outgroup
Cyrtandra hawaiensis C.B.Clarke	W109	Guiling, Guangxi, China	PRJNA649046	SAMN15655964
Petrocodon dealbatus Hance	W24	Lingchuan, Guangxi, China	PRJNA649046	SAMN15655965
Didymocarpus cortusifolius (Hance) H. Lév.	W82	Leqing, Zhejiang, China	PRJNA649046	SAMN15655966
Anna mollifolia (W. T. Wang) W. T. Wang & K. Y. Pan	W93	Napo, Guangxi, China	PRJNA649046	SAMN15655967
Aeschynanthus moningeriae (Merr.) Chun	Y792	Wuzhishan, Hainan, China	PRJNA649046	SAMN15655968
Aeschynanthus buxifolius Hemsl.	YLH825	Honghe, Yunnan, China	PRJNA649046	SAMN15655969
